# Supplementary material for: Potential Distribution and Response to Climate Change in Puccinellia tenuiflora in China Projected Using Optimized MaxEnt Model
Source: Biology (Basel). 2025 Oct 16;14(10):1426. doi: 10.3390/biology14101426 (PMC12561134; doi:10.3390/biology14101426)
Supplement: Supplementary file 1 [file biology-14-01426-s001.zip]

Archive with 1 entries (1 files):
- biology-3901352-supplementary.pdf
